# Supplementary material for: Unique Spatial Transcriptomic Profiling of the Murine Femoral Fracture Callus: A Preliminary Report
Source: Cells. 2024 Mar 16;13(6):522. doi: 10.3390/cells13060522 (PMC10969736; doi:10.3390/cells13060522)
Supplement: Supplementary file 1 [file cells-13-00522-s001.zip]

Archive with 1 entries (1 files):
- cells-2881591-supplementary.pdf
